# Supplementary material for: NaMeco - Nanopore full-length 16S rRNA gene reads clustering and annotation
Source: BMC Genomics. 2025 Dec 13;27:62. doi: 10.1186/s12864-025-12415-x (PMC12817509; doi:10.1186/s12864-025-12415-x)
Supplement: Supplementary file 1 — Supplementary Material 1. [file 12864_2025_12415_MOESM1_ESM.xlsx]

## Sheet: Table S1 False negatives
Species	Standard	Relative abundance (standard)	Tool
Bacillus spizizenii	zCom	0.174	NanoCLUST
Listeria monocytogenes	zCom	0.141	NanoCLUST
Escherichia coli	zCom	0.101	NanoCLUST
Listeria monocytogenes	zCom	0.141	EPI2ME
Escherichia coli	zCom	0.101	EPI2ME
Bifidobacterium adolescentis	zGut	0.0878902	Emu
Enterococcus faecalis	zGut	9.99889e-06	Emu
Clostridium perfringens	zGut	9.99889e-07	Emu
Bifidobacterium adolescentis	zGut	0.0878902	NaMeco
Clostridium perfringens	zGut	9.99889e-07	NaMeco
Bifidobacterium adolescentis	zGut	0.0878902	NanoCLUST
Enterococcus faecalis	zGut	9.99889e-06	NanoCLUST
Clostridium perfringens	zGut	9.99889e-07	NanoCLUST
Veillonella rogosae	zGut	0.158782	NanoCLUST
Escherichia coli	zGut	0.121287	NanoCLUST
Salmonella enterica	zGut	9.99889e-05	NanoCLUST
Akkermansia muciniphila	zGut	0.00969892	NanoCLUST

## Sheet: Table S2 Misclassifications
Species	Standard	Average relative abundance	Tool
Listeria innocua	zCom	0.0168602	EPI2ME
Bacillus halotolerans	zCom	0.0201701	EPI2ME
Shigella flexneri	zCom	0.0333593	EPI2ME
Escherichia fergusonii	zCom	0.0367597	EPI2ME
Shigella sonnei	zCom	0.0372428	EPI2ME
Bacillus rugosus	zCom	0.0417948	EPI2ME
Bacillus stercoris	zCom	0.0791561	EPI2ME
Staphylococcus roterodami	zCom	0.0855927	EPI2ME
Listeria cossartiae	zCom	0.123955	EPI2ME
Staphylococcus hominis	zCom	0.0122654	NaMeco
Escherichia fergusonii	zCom	0.127505	NanoCLUST
Listeria cossartiae	zCom	0.142216	NanoCLUST
Staphylococcus roterodami	zCom	0.153593	NanoCLUST
Bacillus rugosus	zCom	0.174413	NanoCLUST
Bacillus subtilis	zCom	0.0293698	Emu+GTDB
Phyllobacterium myrsinacearum	zGut	8.95974e-07	EPI2ME
Kosakonia sacchari	zGut	1.01961e-06	EPI2ME
Raoultella planticola	zGut	1.05277e-06	EPI2ME
Fusobacterium simiae	zGut	1.74589e-06	EPI2ME
Salmonella bongori	zGut	1.94336e-06	EPI2ME
Atlantibacter hermannii	zGut	1.95409e-06	EPI2ME
Intestinirhabdus alba	zGut	2.32029e-06	EPI2ME
Pectobacterium carotovorum	zGut	2.49842e-06	EPI2ME
Fusobacterium nucleatum	zGut	3.33748e-06	EPI2ME
Cutibacterium acnes	zGut	3.35043e-06	EPI2ME
Fusobacterium vincentii	zGut	5.87457e-06	EPI2ME
Limosilactobacillus gorillae	zGut	6.0574e-06	EPI2ME
Citrobacter koseri	zGut	9.59639e-06	EPI2ME
Staphylococcus epidermidis	zGut	1.71084e-05	EPI2ME
Fusobacterium watanabei	zGut	3.38239e-05	EPI2ME
Pseudescherichia vulneris	zGut	3.85802e-05	EPI2ME
Roseburia intestinalis	zGut	4.34849e-05	EPI2ME
Veillonella atypica	zGut	6.44069e-05	EPI2ME
Escherichia albertii	zGut	0.000640601	EPI2ME
Veillonella infantium	zGut	0.00125479	EPI2ME
Faecalibacterium longum	zGut	0.00213062	EPI2ME
Veillonella tobetsuensis	zGut	0.00382674	EPI2ME
Veillonella nakazawae	zGut	0.00683216	EPI2ME
Shigella boydii	zGut	0.00698594	EPI2ME
Escherichia marmotae	zGut	0.0130193	EPI2ME
Shigella dysenteriae	zGut	0.0154265	EPI2ME
Shigella sonnei	zGut	0.0292856	EPI2ME
Faecalibacterium butyricigenerans	zGut	0.0301244	EPI2ME
Faecalibacterium hattorii	zGut	0.0339051	EPI2ME
Veillonella dispar	zGut	0.057755	EPI2ME
Faecalibacterium duncaniae	zGut	0.0681007	EPI2ME
Shigella flexneri	zGut	0.0771836	EPI2ME
Escherichia fergusonii	zGut	0.106425	EPI2ME
Veillonella parvula	zGut	0.133935	EPI2ME
Escherichia fergusonii	zGut	2.08645e-05	Emu
Veillonella rodentium	zGut	3.06789e-05	Emu
Veillonella infantium	zGut	4.04664e-05	Emu
Veillonella atypica	zGut	5.5946e-05	Emu
Escherichia albertii	zGut	5.69366e-05	Emu
Shigella sonnei	zGut	6.29276e-05	Emu
Roseburia intestinalis	zGut	0.000101744	Emu
Shigella boydii	zGut	0.000330547	Emu
Shigella flexneri	zGut	0.00041163	Emu
Veillonella tobetsuensis	zGut	0.00054647	Emu
Laceyella sacchari	zGut	0.000727982	Emu
Shigella dysenteriae	zGut	0.0017793	Emu
Veillonella dispar	zGut	0.00663511	Emu
Veillonella parvula	zGut	0.233494	Emu
Phascolarctobacterium faecium	zGut	6.8987e-05	NaMeco
Veillonella parvula A	zGut	0.000350188	NaMeco
Campylobacter coli	zGut	0.000417101	NaMeco
Veillonella sp900757715	zGut	0.00046016	NaMeco
Veillonella A seminalis	zGut	0.00070152	NaMeco
Gemella sanguinis	zGut	0.000724603	NaMeco
Stenotrophomonas sp023399815	zGut	0.00166799	NaMeco
Escherichia albertii	zGut	0.00180233	NaMeco
Roseburia rectibacter	zGut	0.00193502	NaMeco
Faecalimonas phoceensis	zGut	0.00283187	NaMeco
Veillonella dispar	zGut	0.0095383	NaMeco
Campylobacter lari	zGut	0.0106953	NaMeco
Ligilactobacillus sp945923665	zGut	0.0115999	NaMeco
Coprococcus phoceensis	zGut	0.00193332	NanoCLUST
Shimwellia blattae	zGut	0.00207584	NanoCLUST
Escherichia marmotae	zGut	0.00255874	NanoCLUST
Roseburia intestinalis	zGut	0.0034174	NanoCLUST
Limosilactobacillus secaliphilus	zGut	0.00528251	NanoCLUST
Faecalibacterium hattorii	zGut	0.0514857	NanoCLUST
Faecalibacterium duncaniae	zGut	0.0961172	NanoCLUST
Escherichia fergusonii	zGut	0.229119	NanoCLUST
Veillonella parvula	zGut	0.24647	NanoCLUST
Parabacteroides distasonis	zGut	7.61804e-06	Emu+GTDB
Agathobacter sp000434275	zGut	1.02984e-05	Emu+GTDB
Stenotrophomonas sp023399815	zGut	1.04112e-05	Emu+GTDB
Alistipes sp910575495	zGut	1.1716e-05	Emu+GTDB
Cronobacter sakazakii	zGut	1.23289e-05	Emu+GTDB
Gemella sanguinis	zGut	1.24044e-05	Emu+GTDB
Proteus mirabilis	zGut	1.30491e-05	Emu+GTDB
Mycobacterium tuberculosis	zGut	1.32592e-05	Emu+GTDB
Hungatella hathewayi	zGut	1.43824e-05	Emu+GTDB
Scatocola faecipullorum	zGut	1.53526e-05	Emu+GTDB
Roseburia inulinivorans	zGut	1.69767e-05	Emu+GTDB
Prevotella sp900544495	zGut	1.71246e-05	Emu+GTDB
Acinetobacter baumannii	zGut	1.8758e-05	Emu+GTDB
Rothia mucilaginosa	zGut	1.93756e-05	Emu+GTDB
WG-1 sp900539665	zGut	1.99589e-05	Emu+GTDB
Clostridioides sp020641055	zGut	2.09832e-05	Emu+GTDB
Agathobacter sp900549895	zGut	2.18582e-05	Emu+GTDB
Butyrivibrio sp015258065	zGut	2.20865e-05	Emu+GTDB
Veillonella sp900757715	zGut	2.49355e-05	Emu+GTDB
Phocaeicola sp959599425	zGut	2.64654e-05	Emu+GTDB
Fusobacterium nucleatum	zGut	2.70749e-05	Emu+GTDB
Escherichia albertii	zGut	2.82753e-05	Emu+GTDB
Veillonella sp934216375	zGut	2.85412e-05	Emu+GTDB
Faecalibacterium sp003449675	zGut	3.30525e-05	Emu+GTDB
Fusobacterium nucleatum J	zGut	3.30756e-05	Emu+GTDB
Limenecus avicola	zGut	3.31171e-05	Emu+GTDB
Citrobacter freundii	zGut	3.32461e-05	Emu+GTDB
Faecalibacterium sp900539945	zGut	3.87591e-05	Emu+GTDB
Anaeroglobus micronuciformis	zGut	3.92775e-05	Emu+GTDB
Alistipes putredinis	zGut	4.02064e-05	Emu+GTDB
F0422 sp001553345	zGut	4.0324e-05	Emu+GTDB
Lancefieldella sp000564995	zGut	4.17501e-05	Emu+GTDB
Mediterraneibacter faecis	zGut	4.22393e-05	Emu+GTDB
Faecalibacterium sp934503275	zGut	5.08114e-05	Emu+GTDB
Alloprevotella sp009775705	zGut	5.39626e-05	Emu+GTDB
Escherichia fergusonii	zGut	5.40642e-05	Emu+GTDB
Blautia A wexlerae	zGut	5.98115e-05	Emu+GTDB
Dolichospermum heterosporum	zGut	6.06206e-05	Emu+GTDB
Rothia sp001836735	zGut	6.1622e-05	Emu+GTDB
Lactococcus cremoris	zGut	6.2023e-05	Emu+GTDB
Alitiscatomonas sp900066535	zGut	6.28904e-05	Emu+GTDB
Aphodousia faecalis	zGut	6.39144e-05	Emu+GTDB
Bifidobacterium bifidum	zGut	6.46128e-05	Emu+GTDB
Prevotella intermedia	zGut	6.65513e-05	Emu+GTDB
Pauljensenia sp000466265	zGut	6.82967e-05	Emu+GTDB
Enterobacter hormaechei C	zGut	6.98703e-05	Emu+GTDB
Veillonella sp002959755	zGut	7.10778e-05	Emu+GTDB
Roseburia rectibacter	zGut	7.23602e-05	Emu+GTDB
Agathobacter faecis	zGut	7.49653e-05	Emu+GTDB
Lancefieldella sp015258715	zGut	7.51582e-05	Emu+GTDB
Klebsiella grimontii	zGut	7.77824e-05	Emu+GTDB
Pauljensenia sp000308055	zGut	7.7844e-05	Emu+GTDB
Eubacterium R sp000436835	zGut	8.93716e-05	Emu+GTDB
Glaesserella parasuis	zGut	9.13128e-05	Emu+GTDB
Veillonella sp018376995	zGut	9.91771e-05	Emu+GTDB
Veillonella fallax	zGut	9.9537e-05	Emu+GTDB
Enterococcus B faecium	zGut	0.000118403	Emu+GTDB
Phocaeicola plebeius A	zGut	0.000125711	Emu+GTDB
Agathobacter sp900543445	zGut	0.000138311	Emu+GTDB
Ligilactobacillus sp945923665	zGut	0.000151446	Emu+GTDB
Klebsiella pneumoniae	zGut	0.000161262	Emu+GTDB
Prevotella sp022732315	zGut	0.000161482	Emu+GTDB
Campylobacter coli	zGut	0.00018531	Emu+GTDB
Lactiplantibacillus plantarum	zGut	0.000192061	Emu+GTDB
Nanosyncoccus sp015257455	zGut	0.000193653	Emu+GTDB
Streptococcus sanguinis S	zGut	0.000257058	Emu+GTDB
Bacteroides sp900759525	zGut	0.000295903	Emu+GTDB
Veillonella hominis	zGut	0.000311846	Emu+GTDB
Veillonella dispar	zGut	0.000332621	Emu+GTDB
Cryptobacteroides sp002451795	zGut	0.000357264	Emu+GTDB
Ruminococcus C sp000433635	zGut	0.00037364	Emu+GTDB
Roseburia intestinalis	zGut	0.000380973	Emu+GTDB
Veillonella atypica	zGut	0.000419611	Emu+GTDB
Veillonella nakazawae	zGut	0.000457313	Emu+GTDB
Prevotella copri	zGut	0.000486864	Emu+GTDB
Faecalibacterium longum	zGut	0.000535041	Emu+GTDB
Phascolarctobacterium faecium	zGut	0.000543716	Emu+GTDB
Laceyella tengchongensis	zGut	0.000602915	Emu+GTDB
Roseburia sp902781225	zGut	0.000835324	Emu+GTDB
Faecalibacterium duncaniae	zGut	0.00124397	Emu+GTDB
Campylobacter lari	zGut	0.00131556	Emu+GTDB
Veillonella tobetsuensis	zGut	0.00141373	Emu+GTDB
Veillonella parvula	zGut	0.00187577	Emu+GTDB
